# Supplementary material for: Phosphorylation of USP27X by GSK3β maintains the stability and oncogenic functions of CBX2
Source: Cell Death Dis. 2023 Nov 29;14(11):782. doi: 10.1038/s41419-023-06304-y (PMC10687032; doi:10.1038/s41419-023-06304-y)
Supplement: Supplementary file 6 — Supplementary Table 1 [file 41419_2023_6304_MOESM6_ESM.xlsx]

## Sheet: Sheet1
No.	Primer	Sequence (5'to3')	Number of nucleobases	Total synthesis (OD)	Number of dispensing tubes	Purification method
1	GAPDH F	GGAGCGAGATCCCTCCAAAAT	21	1	1	PAGE
2	GAPDH R	GGCTGTTGTCATACTTCTCATGG	23	1	1	PAGE
3	USP27X F	CAACCTGGGAAACAACCAAACC	22	1	1	PAGE
4	USP27X R	GGCCTGGACAATGCAGTTCAT	21	1	1	PAGE
5	CBX2 F	GCCCAGCACTGGACAGAAC	19	1	1	PAGE
6	CBX2 R	CACTGTGACGGTGATGAGGTT	21	1	1	PAGE
