# Supplementary material for: Phosphorylation of USP27X by GSK3β maintains the stability and oncogenic functions of CBX2
Source: Cell Death Dis. 2023 Nov 29;14(11):782. doi: 10.1038/s41419-023-06304-y (PMC10687032; doi:10.1038/s41419-023-06304-y)
Supplement: Supplementary file 7 — Supplementary Table 2 [file 41419_2023_6304_MOESM7_ESM.xlsx]

## Sheet: Sheet1
Accession	Protein names	Gene names	MW [kDa]	Protein score	Sequence coverage (%)	# Unique Peptides	# Peptides	# PSMs	Abundances
A6NNY8	Ubiquitin carboxyl-terminal hydrolase 27	USP27X	49.6	632	41	28	32	23	1.72089e+08
Q08211	ATP-dependent RNA helicase A	DHX9	140.9	1091	27	26	33	34	3.74225e+08
Q14781	Chromobox protein homolog 2	CBX2	56.1	319	14	20	29	13	3.41598e+07
P68104	Elongation factor 1-alpha 1	EEF1A1	50.1	873	56	16	24	26	907454927
Q9UN86	Ras GTPase-activating protein-binding protein 2	G3BP2	54.1	384	31	16	16	12	6.30854e+06
Q01844	RNA-binding protein EWS	EWSR1	68.4	471	24	15	24	13	813587794
Q9UMS4	Pre-mRNA-processing factor 19	PRPF19	55.1	369	34	14	23	12	201583835
Q9UQE7	Structural maintenance of chromosomes protein 3	SMC3	141.5	178	14	14	22	7	1.76064e+07
Q13077	TNF receptor-associated factor 1	TRAF1	46.1	390	41	14	14	13	239749205
Q14684	Ribosomal RNA processing protein 1 homolog B	RRP1B	84.4	173	13	14	17	9	3.42202e+07
Q13310	Polyadenylate-binding protein 4	PABPC4	70.7	427	22	14	23	14	624290177
Q7L2E3	ATP-dependent RNA helicase DHX30	DHX30	133.9	355	9	14	16	12	6506022
P32969	60S ribosomal protein L9	RPL9	21.9	363	61	13	16	15	216304998
P23396	40S ribosomal protein S3	RPS3	26.7	395	48	13	16	13	863463945
P62847	40S ribosomal protein S24	RPS24	15.4	180	37	13	16	9	5.4107e+06
Q9Y2X3	Nucleolar protein 58	NOP58	59.5	316	17	13	17	11	65716865
P15170	Eukaryotic peptide chain release factor GTP-binding subunit ERF3A	GSPT1	55.7	98	11	12	20	3	2.49826e+07
Q12926	ELAV-like protein 2	ELAVL2	39.5	179	29	12	20	6	3.14822e+08
P05387	60S acidic ribosomal protein P2	RPLP2	11.7	421	78	12	12	9	606348321
P62277	40S ribosomal protein S13	RPS13	17.2	242	31	12	12	9	624050900
Q13895	Bystin	BYSL	49.6	92	11	11	11	6	7.34879e+06
Q15181	Inorganic pyrophosphatase	PPA1	32.6	94	14	11	12	3	4.0243e+06
Q86WP2	Vasculin	GPBP1	53.3	52	16	11	13	5	3.24801e+06
O43776	Asparagine--tRNA ligase, cytoplasmic	NARS1	62.9	64	5	11	12	5	8.41186e+06
Q9NUD5	Zinc finger CCHC domain-containing protein 3	ZCCHC3	43.5	53	7	11	18	3	1.01935e+07
P62136	Serine/threonine-protein phosphatase PP1-alpha catalytic subunit	PPP1CA	37.5	263	31	11	13	8	3.26431e+07
Q02978	Mitochondrial 2-oxoglutarate/malate carrier protein	SLC25A11	34	58	8	11	20	2	5.23173e+06
Q8NE71	ATP-binding cassette sub-family F member 1	ABCF1	95.9	184	13	11	17	5	3.97949e+07
P60660	Myosin light polypeptide 6	MYL6	16.9	99	26	11	15	3	7.94425e+06
Q9GZR7	ATP-dependent RNA helicase DDX24	DDX24	96.3	186	14	11	16	6	7.26298e+06
Q9BZZ5	Apoptosis inhibitor 5	API5	59	215	14	11	13	7	624666888
Q9H074	Polyadenylate-binding protein-interacting protein 1	PAIP1	53.5	136	12	11	12	6	66101268
Q16527	Cysteine and glycine-rich protein 2	CSRP2	20.9	73	23	11	11	6	5.00477e+06
Q9UKA9	Polypyrimidine tract-binding protein 2	PTBP2	57.5	118	11	11	15	3	6.32024e+07
Q9Y3T9	Nucleolar complex protein 2 homolog	NOC2L	84.9	79	4	11	20	2	6.44333e+06
P54577	Tyrosine--tRNA ligase, cytoplasmic	YARS1	59.1	41	3	10	16	3	1.00125e+07
Q9Y512	Sorting and assembly machinery component 50 homolog	SAMM50	51.9	51	6	10	11	2	1.21447e+06
O75937	DnaJ homolog subfamily C member 8	DNAJC8	29.8	41	11	10	12	5	1.65136e+06
P62750	60S ribosomal protein L23a	RPL23A	17.7	299	41	10	16	8	4.19997e+08
P35241	Radixin	RDX	68.5	55	4	10	19	1	2.3635e+06
Q71U36	Tubulin alpha-1A chain	TUBA1A	50.1	599	44	10	11	20	9.94502e+06
A6NKL6	Transmembrane protein 200C	TMEM200C	63.9	50	1	10	18	4	25610159
Q9NX05	Constitutive coactivator of PPAR-gamma-like protein 2	FAM120C	120.5	247	16	10	15	12	3.28915e+07
Q92900	Regulator of nonsense transcripts 1	UPF1	124.3	52	3	10	10	4	9.77911e+06
Q13561	Dynactin subunit 2	DCTN2	44.2	52	14	10	14	2	3.31683e+07
Q12905	Interleukin enhancer-binding factor 2	ILF2	43	254	27	10	17	10	1.01522e+08
P57721	Poly(rC)-binding protein 3	PCBP3	39.4	61	6	10	16	5	3.32346e+07
P52292	Importin subunit alpha-1	KPNA2	57.8	317	23	10	11	10	5.6028e+06
P49411	Elongation factor Tu, mitochondrial	TUFM	49.5	56	9	10	12	4	5.53422e+06
P78316	Nucleolar protein 14	NOP14	97.6	49	6	10	15	2	8.54862e+06
Q9Y262	Eukaryotic translation initiation factor 3 subunit L	EIF3L	66.7	57	9	10	16	1	3.15201e+06
Q8NEJ9	Neuroguidin	NGDN	35.9	46	13	10	17	2	3.31007e+07
Q8IY67	Ribonucleoprotein PTB-binding 1	RAVER1	63.8	67	7	10	12	4	5.65613e+06
P49721	Proteasome subunit beta type-2	PSMB2	22.8	35	8	10	13	5	9185008
Q15904	V-type proton ATPase subunit S1	ATP6AP1	52	51	2	10	17	5	3.41119e+06
P62861	40S ribosomal protein S30	FAU	6.6	51	25	10	19	1	624232084
Q13642	Four and a half LIM domains protein 1	FHL1	36.2	158	26	10	14	7	7.94654e+06
O95985	DNA topoisomerase 3-beta-1	TOP3B	96.6	29	5	10	16	1	5.13472e+06
O60884	DnaJ homolog subfamily A member 2	DNAJA2	45.7	59	17	10	15	3	3.93164e+06
Q14738	Serine/threonine-protein phosphatase 2A 56 kDa regulatory subunit delta isoform	PPP2R5D	69.9	44	7	10	10	3	5.34537e+06
P57678	Gem-associated protein 4	GEMIN4	120	42	11	10	19	5	1.63782e+06
P61981	14-3-3 protein gamma	YWHAG	28.3	131	19	10	19	4	3.72482e+06
Q15629	Translocating chain-associated membrane protein 1	TRAM1	43	50	3	9	18	1	2030651
P11766	Alcohol dehydrogenase class-3	ADH5	39.7	45	5	9	18	3	3.07589e+06
O00411	DNA-directed RNA polymerase, mitochondrial	POLRMT	138.5	62	11	9	15	2	9.72053e+06
Q9BYJ9	YTH domain-containing family protein 1	YTHDF1	60.8	107	15	9	17	5	25974564
Q9NVI7	ATPase family AAA domain-containing protein 3A	ATAD3A	71.3	393	29	9	13	17	277351678
P25205	DNA replication licensing factor MCM3	MCM3	90.9	139	13	9	11	9	1.54814e+07
P19525	Interferon-induced, double-stranded RNA-activated protein kinase	EIF2AK2	62.1	47	4	9	10	2	5268236
Q16531	DNA damage-binding protein 1	DDB1	126.9	34	2	9	16	1	2.5601e+06
Q66LE6	Serine/threonine-protein phosphatase 2A 55 kDa regulatory subunit B delta isoform	PPP2R2D	52	55	5	9	16	2	1.08265e+06
Q9NY12	H/ACA ribonucleoprotein complex subunit 1	GAR1	22.3	51	8	9	9	3	13073217
Q9UKF6	Cleavage and polyadenylation specificity factor subunit 3	CPSF3	77.4	39	4	9	13	2	2.06747e+06
P05141	ADP/ATP translocase 2	SLC25A5	32.8	234	24	9	16	9	275409787
A6NMY6	Putative annexin A2-like protein	ANXA2P2	38.6	26	12	9	14	2	9.99031e+06
Q9P0W8	Spermatogenesis-associated protein 7	SPATA7	67.7	52	9	9	14	5	26845033
P78549	Endonuclease III-like protein 1	NTHL1	34.4	27	11	9	12	3	26346104
Q13557	Calcium/calmodulin-dependent protein kinase type II subunit delta	CAMK2D	56.3	46	7	9	13	4	4.81874e+06
Q96D46	60S ribosomal export protein NMD3	NMD3	57.6	34	4	9	14	2	3.2535e+07
P62995	Transformer-2 protein homolog beta	TRA2B	33.6	74	7	9	15	1	7.83466e+06
P17612	cAMP-dependent protein kinase catalytic subunit alpha	PRKACA	40.6	33	8	9	10	3	624583962
Q96KR1	Zinc finger RNA-binding protein	ZFR	116.9	171	7	9	9	10	5.4324e+06
P22626	Heterogeneous nuclear ribonucleoproteins A2/B1	HNRNPA2B1	37.4	112	13	9	10	2	624428068
P52294	Importin subunit alpha-5	KPNA1	60.2	151	12	9	17	7	20345569
P30041	Peroxiredoxin-6	PRDX6	25	100	29	9	11	6	9479921
Q9ULV4	Coronin-1C	CORO1C	53.2	59	16	9	17	4	6432993
P46778	60S ribosomal protein L21	RPL21	18.6	194	22	9	14	7	65956344
P49915	GMP synthase [glutamine-hydrolyzing]	GMPS	76.7	99	12	9	11	4	7.21968e+06
P49756	RNA-binding protein 25	RBM25	100.1	25	6	9	16	2	1.40792e+06
Q7KZF4	Staphylococcal nuclease domain-containing protein 1	SND1	101.9	45	2	9	17	2	65510270
P68363	Tubulin alpha-1B chain	TUBA1B	50.1	751	51	9	18	20	9259948
O95793	Double-stranded RNA-binding protein Staufen homolog 1	STAU1	63.1	188	13	9	16	5	1.40988e+06
Q96MU7	YTH domain-containing protein 1	YTHDC1	84.6	44	9	9	10	1	19869721
Q13242	Serine/arginine-rich splicing factor 9	SRSF9	25.5	61	9	9	12	4	1.89089e+06
P62937	Peptidyl-prolyl cis-trans isomerase A	PPIA	18	37	9	9	17	4	625000525
P53396	ATP-citrate synthase	ACLY	120.8	115	3	8	13	3	2.80135e+06
Q3ZCQ8	Mitochondrial import inner membrane translocase subunit TIM50	TIMM50	39.6	40	6	8	14	3	1.01863e+07
Q9Y303	N-acetylglucosamine-6-phosphate deacetylase	AMDHD2	43.7	71	9	8	12	5	3.84538e+06
P27448	MAP/microtubule affinity-regulating kinase 3	MARK3	84.4	77	7	8	16	5	6.32884e+06
Q12906	Interleukin enhancer-binding factor 3	ILF3	95.3	327	15	8	17	10	106108196
Q86UE4	Protein LYRIC	MTDH	63.8	102	9	8	13	3	9558736
Q12899	Tripartite motif-containing protein 26	TRIM26	62.1	68	5	8	15	3	4.2727e+06
P21912	Succinate dehydrogenase [ubiquinone] iron-sulfur subunit, mitochondrial	SDHB	31.6	37	6	8	13	1	3.8648e+06
Q9BW92	Threonine--tRNA ligase, mitochondrial	TARS2	81	41	9	8	15	1	1.88899e+06
P23258	Tubulin gamma-1 chain	TUBG1	51.1	34	8	8	13	2	624216492
P07195	L-lactate dehydrogenase B chain	LDHB	36.6	78	11	8	13	2	5.56629e+06
P45880	Voltage-dependent anion-selective channel protein 2	VDAC2	31.5	41	9	8	8	4	6691298
O60506	Heterogeneous nuclear ribonucleoprotein Q	SYNCRIP	69.6	98	19	8	15	5	68368393
Q15061	WD repeat-containing protein 43	WDR43	74.8	119	6	8	16	4	6.25966e+06
P13804	Electron transfer flavoprotein subunit alpha, mitochondrial	ETFA	35.1	53	7	8	16	1	1.14639e+06
O75390	Citrate synthase, mitochondrial	CS	51.7	106	15	8	9	4	4.53367e+06
Q9Y4K3	TNF receptor-associated factor 6	TRAF6	59.5	108	14	8	8	6	3.24597e+07
Q9BQ67	Glutamate-rich WD repeat-containing protein 1	GRWD1	49.4	176	24	7	12	5	1.58923e+07
O14880	Microsomal glutathione S-transferase 3	MGST3	16.5	91	9	7	12	4	1.41671e+06
Q9H6S0	3'-5' RNA helicase YTHDC2	YTHDC2	160.1	120	9	7	16	7	6.97775e+06
P31946	14-3-3 protein beta/alpha	YWHAB	28.1	58	12	7	15	4	9.5161e+06
Q13243	Serine/arginine-rich splicing factor 5	SRSF5	31.2	71	10	7	7	5	7698656
Q13724	Mannosyl-oligosaccharide glucosidase	MOGS	91.9	115	12	7	14	3	5.19121e+06
P11021	Endoplasmic reticulum chaperone BiP	HSPA5	72.3	22	5	7	9	3	1.9463e+06
P14923	Junction plakoglobin	JUP	81.7	58	4	7	13	5	1.39947e+06
P50991	T-complex protein 1 subunit delta	CCT4	57.9	52	11	7	16	5	5715301
Q02241	Kinesin-like protein KIF23	KIF23	110	35	9	7	11	2	1.49056e+06
Q6IS14	Eukaryotic translation initiation factor 5A-1-like	EIF5AL1	16.8	79	19	7	7	3	2.4948e+07
Q8N9T8	Protein KRI1 homolog	KRI1	82.5	49	6	7	15	2	3.63043e+06
P62280	40S ribosomal protein S11	RPS11	18.4	130	34	7	8	6	131991290
O00303	Eukaryotic translation initiation factor 3 subunit F	EIF3F	37.5	101	11	7	7	2	3187693
Q9Y487	V-type proton ATPase 116 kDa subunit a2	ATP6V0A2	98	29	8	7	9	3	4.01605e+06
Q5VTB9	E3 ubiquitin-protein ligase RNF220	RNF220	62.7	62	5	7	12	1	5.17595e+06
Q8TDD1	ATP-dependent RNA helicase DDX54	DDX54	98.5	252	13	7	7	5	3.86221e+06
Q13356	RING-type E3 ubiquitin-protein ligase PPIL2	PPIL2	58.8	93	7	7	9	2	5.61291e+06
Q9H8H0	Nucleolar protein 11	NOL11	81.1	43	6	7	7	1	3.68093e+06
P55769	NHP2-like protein 1	SNU13	14.2	47	6	6	14	3	11402595
O00178	GTP-binding protein 1	GTPBP1	72.4	99	3	6	8	3	5540409
Q14240	Eukaryotic initiation factor 4A-II	EIF4A2	46.4	366	23	6	13	11	11699402
Q8IUF8	Ribosomal oxygenase 2	RIOX2	52.8	53	6	6	8	2	1.95944e+06
Q13162	Peroxiredoxin-4	PRDX4	30.5	34	7	6	10	5	14191746
Q96RR1	Twinkle mtDNA helicase	TWNK	77.1	39	4	6	12	5	1.04664e+07
Q14257	Reticulocalbin-2	RCN2	36.9	114	13	6	14	6	3.67423e+06
Q9BVJ6	U3 small nucleolar RNA-associated protein 14 homolog A	UTP14A	87.9	65	2	6	8	5	2585086
Q9H0D6	5'-3' exoribonuclease 2	XRN2	108.5	174	7	6	8	6	1.24651e+07
P78346	Ribonuclease P protein subunit p30	RPP30	29.3	41	4	6	7	3	13879551
P10155	60 kDa SS-A/Ro ribonucleoprotein	RO60	60.6	29	3	6	12	1	2190969
Q8WTT2	Nucleolar complex protein 3 homolog	NOC3L	92.5	128	11	6	15	5	1.61513e+07
Q9BRP1	Programmed cell death protein 2-like	PDCD2L	39.4	26	11	6	14	5	1.46055e+06
Q9NTU7	Cerebellin-4	CBLN4	21.8	55	8	6	14	1	56376037
A0A0C4DH72	Immunoglobulin kappa variable 1-6	IGKV1-6	12.7	51	21	6	6	2	3.18748e+06
Q9BVI4	Nucleolar complex protein 4 homolog	NOC4L	58.4	134	13	6	6	3	14896196
Q96HS1	Serine/threonine-protein phosphatase PGAM5, mitochondrial	PGAM5	32	70	11	6	9	5	1.52579e+07
Q5T9A4	ATPase family AAA domain-containing protein 3B	ATAD3B	72.5	371	28	6	14	13	10786444
Q14697	Neutral alpha-glucosidase AB	GANAB	106.8	42	11	6	11	4	1.01143e+07
Q92530	Proteasome inhibitor PI31 subunit	PSMF1	29.8	85	11	6	11	1	9.73443e+06
Q9BU76	Multiple myeloma tumor-associated protein 2	MMTAG2	29.4	61	12	6	15	2	4.34966e+06
Q8NHQ9	ATP-dependent RNA helicase DDX55	DDX55	68.5	85	14	6	14	5	3.47814e+06
P30101	Protein disulfide-isomerase A3	PDIA3	56.7	45	8	6	9	4	2.84457e+06
P68371	Tubulin beta-4B chain	TUBB4B	49.8	782	49	6	14	23	3.31847e+07
O76094	Signal recognition particle subunit SRP72	SRP72	74.6	100	15	6	10	3	7.09765e+06
O75165	DnaJ homolog subfamily C member 13	DNAJC13	254.3	71	6	6	8	6	6.0216e+06
P06493	Cyclin-dependent kinase 1	CDK1	34.1	92	11	6	7	4	7.74851e+06
P35580	Myosin-10	MYH10	228.9	116	10	6	13	6	624398338
P06576	ATP synthase subunit beta, mitochondrial	ATP5F1B	56.5	76	6	6	6	3	6.27992e+06
Q9H8V3	Protein ECT2	ECT2	103.4	116	7	6	15	2	1.46475e+06
P61962	DDB1- and CUL4-associated factor 7	DCAF7	38.9	32	11	6	15	4	3.25079e+07
P62244	40S ribosomal protein S15a	RPS15A	14.8	222	41	6	11	8	7.87902e+06
Q6P6C2	RNA demethylase ALKBH5	ALKBH5	44.2	24	4	6	7	1	5.85158e+06
Q9Y383	Putative RNA-binding protein Luc7-like 2	LUC7L2	46.5	50	9	6	7	3	1.97112e+06
Q9NZN5	Rho guanine nucleotide exchange factor 12	ARHGEF12	173.1	27	6	6	15	3	8986860
Q9UBU9	Nuclear RNA export factor 1	NXF1	70.1	58	10	6	14	1	19945061
P62714	Serine/threonine-protein phosphatase 2A catalytic subunit beta isoform	PPP2CB	35.6	30	5	6	15	5	4.49737e+06
Q86SU0	Immunoglobulin-like domain-containing receptor 1	ILDR1	62.8	56	8	5	14	3	54073139
P47914	60S ribosomal protein L29	RPL29	17.7	93	22	5	9	2	253496392
P16298	Serine/threonine-protein phosphatase 2B catalytic subunit beta isoform	PPP3CB	59	31	2	5	10	5	1.00141e+07
P60228	Eukaryotic translation initiation factor 3 subunit E	EIF3E	52.2	39	7	5	6	4	3.74364e+06
Q92598	Heat shock protein 105 kDa	HSPH1	96.8	46	3	5	13	4	1.44822e+06
P35579	Myosin-9	MYH9	226.4	106	5	5	7	2	1.04729e+07
P51991	Heterogeneous nuclear ribonucleoprotein A3	HNRNPA3	39.6	216	25	5	9	11	80872680
Q8N1G2	Cap-specific mRNA (nucleoside-2'-O-)-methyltransferase 1	CMTR1	95.3	32	7	5	14	1	1.00581e+07
Q9BQ04	RNA-binding protein 4B	RBM4B	40.1	33	8	5	13	5	2.352e+06
Q9NV31	U3 small nucleolar ribonucleoprotein protein IMP3	IMP3	21.8	56	8	5	14	4	26837979
O75569	Interferon-inducible double-stranded RNA-dependent protein kinase activator A	PRKRA	34.4	32	11	5	10	1	4.70662e+06
Q14137	Ribosome biogenesis protein BOP1	BOP1	83.6	73	9	5	7	5	510813
Q9P2E9	Ribosome-binding protein 1	RRBP1	152.4	60	2	5	9	5	3.3007e+07
Q9UNQ2	Probable dimethyladenosine transferase	DIMT1	35.2	45	7	5	14	3	624556002
P14618	Pyruvate kinase PKM	PKM	57.9	86	9	5	6	5	1.93243e+06
Q71DI3	Histone H3.2	H3C15	15.4	366	43	5	8	8	5947218
O95363	Phenylalanine--tRNA ligase, mitochondrial	FARS2	52.3	38	7	5	8	4	1.11351e+06
Q9UKD2	mRNA turnover protein 4 homolog	MRTO4	27.5	119	31	5	6	6	2.42471e+06
Q8ND56	Protein LSM14 homolog A	LSM14A	50.5	75	9	5	8	5	21631796
Q9Y5B8	Nucleoside diphosphate kinase 7	NME7	42.5	25	9	5	13	5	20043439
Q9BXX2	Ankyrin repeat domain-containing protein 30B	ANKRD30B	158	48	9	5	6	5	2.86617e+06
O00148	ATP-dependent RNA helicase DDX39A	DDX39A	49.1	92	12	5	5	5	624159844
Q9UJA5	tRNA (adenine(58)-N(1))-methyltransferase non-catalytic subunit TRM6	TRMT6	55.8	64	8	5	13	2	9300805
O00299	Chloride intracellular channel protein 1	CLIC1	26.9	54	13	5	6	2	5772291
Q9BTD3	Transmembrane protein 121	TMEM121	35.8	22	11	4	5	1	17220398
Q99460	26S proteasome non-ATPase regulatory subunit 1	PSMD1	105.8	38	10	4	7	1	1.83429e+06
P36542	ATP synthase subunit gamma, mitochondrial	ATP5F1C	33	79	16	4	5	5	15127228
Q9BSC4	Nucleolar protein 10	NOL10	80.3	55	5	4	6	5	2.87831e+06
Q9NUQ6	SPATS2-like protein	SPATS2L	61.7	38	5	4	12	4	1.0333e+07
P46776	60S ribosomal protein L27a	RPL27A	16.6	118	23	4	13	3	454976917
P38919	Eukaryotic initiation factor 4A-III	EIF4A3	46.8	103	11	4	7	8	2.08343e+07
Q9UJS0	Calcium-binding mitochondrial carrier protein Aralar2	SLC25A13	74.1	58	6	4	8	3	1.05579e+06
Q8IWS0	PHD finger protein 6	PHF6	41.3	116	10	4	5	2	1.29265e+06
Q9NQZ2	Something about silencing protein 10	UTP3	54.5	55	8	4	12	4	1.01168e+07
Q13164	Mitogen-activated protein kinase 7	MAPK7	88.3	34	2	4	12	3	4244399
Q13155	Aminoacyl tRNA synthase complex-interacting multifunctional protein 2	AIMP2	35.3	46	6	4	12	3	4.71854e+06
P33993	DNA replication licensing factor MCM7	MCM7	81.3	63	5	4	6	4	1.04447e+07
Q15637	Splicing factor 1	SF1	68.3	83	8	4	12	3	1.01985e+07
P62854	40S ribosomal protein S26	RPS26	13	97	41	4	9	5	465641180
P14866	Heterogeneous nuclear ribonucleoprotein L	HNRNPL	64.1	105	7	4	4	3	10642004
P61326	Protein mago nashi homolog	MAGOH	17.2	40	10	4	6	1	2.9255e+06
P11908	Ribose-phosphate pyrophosphokinase 2	PRPS2	34.7	106	11	4	5	2	1.75601e+07
Q04837	Single-stranded DNA-binding protein, mitochondrial	SSBP1	17.2	109	23	4	7	5	6.8476e+06
P56537	Eukaryotic translation initiation factor 6	EIF6	26.6	38	7	4	7	5	5.5369e+06
Q96MG7	Non-structural maintenance of chromosomes element 3 homolog	NSMCE3	34.3	45	6	4	8	4	1.68478e+06
O43583	Density-regulated protein	DENR	22.1	59	13	4	4	5	7.62682e+06
Q92979	Ribosomal RNA small subunit methyltransferase NEP1	EMG1	26.7	50	12	4	5	2	5.39165e+06
O95373	Importin-7	IPO7	119.4	66	6	4	6	4	3.23845e+07
P49327	Fatty acid synthase	FASN	273.3	88	1	4	8	1	20611642
Q7Z4S6	Kinesin-like protein KIF21A	KIF21A	187.1	53	10	4	12	2	1.81346e+06
O95980	Reversion-inducing cysteine-rich protein with Kazal motifs	RECK	106.4	35	8	4	9	2	6452070
Q9Y3F4	Serine-threonine kinase receptor-associated protein	STRAP	38.4	138	22	4	13	8	2.58342e+06
P06454	Prothymosin alpha	PTMA	12.2	84	24	4	8	5	7.83605e+06
P22234	Multifunctional protein ADE2	PAICS	47	90	16	4	9	4	6.26191e+06
Q12931	Heat shock protein 75 kDa, mitochondrial	TRAP1	80.1	77	4	4	13	4	1.25947e+06
P14868	Aspartate--tRNA ligase, cytoplasmic	DARS1	57.1	86	10	3	7	3	9.83346e+06
Q9Y285	Phenylalanine--tRNA ligase alpha subunit	FARSA	57.5	142	11	3	7	2	22526725
Q9H7E9	UPF0488 protein C8orf33	C8orf33	25	127	16	3	7	2	19589935
Q9Y5T5	Ubiquitin carboxyl-terminal hydrolase 16	USP16	93.5	58	10	3	6	4	1.47129e+06
Q13573	SNW domain-containing protein 1	SNW1	61.5	139	15	3	9	7	6840013
Q10570	Cleavage and polyadenylation specificity factor subunit 1	CPSF1	160.8	22	8	3	11	2	1.64014e+06
Q14692	Ribosome biogenesis protein BMS1 homolog	BMS1	145.7	81	4	3	5	3	9.82895e+06
P14635	G2/mitotic-specific cyclin-B1	CCNB1	48.3	46	5	3	3	4	9.92364e+06
P08758	Annexin A5	ANXA5	35.9	124	16	3	5	6	3.20941e+06
P23588	Eukaryotic translation initiation factor 4B	EIF4B	69.1	56	9	3	11	4	9.63715e+06
Q3MHD2	Protein LSM12 homolog	LSM12	21.7	50	19	3	11	2	5569784
P00918	Carbonic anhydrase 2	CA2	29.2	51	12	3	7	4	26744750
P0DSN7	Probable non-functional immunoglobulinn kappa variable 1D-37	IGKV1D-37	12.7	52	19	3	12	4	12600717
P78345	Ribonuclease P protein subunit p38	RPP38	31.8	39	5	3	7	4	6.37461e+06
O43148	mRNA cap guanine-N7 methyltransferase	RNMT	54.8	44	11	3	6	2	3.41814e+06
P78371	T-complex protein 1 subunit beta	CCT2	57.5	69	10	3	3	2	1.5443e+06
O14979	Heterogeneous nuclear ribonucleoprotein D-like	HNRNPDL	46.4	147	12	3	4	4	7.90874e+06
P18206	Vinculin	VCL	123.7	50	5	3	8	3	19929850
P49591	Serine--tRNA ligase, cytoplasmic	SARS1	58.7	32	7	3	7	4	5.56504e+06
P55786	Puromycin-sensitive aminopeptidase	NPEPPS	103.2	57	5	3	8	5	6.2968e+06
P15531	Nucleoside diphosphate kinase A	NME1	17.1	57	24	3	4	5	4.93306e+06
Q00325	Phosphate carrier protein, mitochondrial	SLC25A3	40.1	29	6	3	10	4	4.4975e+06
P41250	Glycine--tRNA ligase	GARS1	83.1	52	4	3	12	3	1.58927e+06
O75821	Eukaryotic translation initiation factor 3 subunit G	EIF3G	35.6	50	10	2	9	3	3.88667e+06
P35249	Replication factor C subunit 4	RFC4	39.7	65	9	2	4	5	8760756
P12277	Creatine kinase B-type	CKB	42.6	28	8	2	7	5	1.03472e+06
P51116	Fragile X mental retardation syndrome-related protein 2	FXR2	74.2	64	11	2	8	3	2.8372e+06
Q9Y2W1	Thyroid hormone receptor-associated protein 3	THRAP3	108.6	51	7	2	11	5	9.67088e+06
Q96AQ6	Pre-B-cell leukemia transcription factor-interacting protein 1	PBXIP1	80.6	53	9	2	9	5	1.04642e+07
O60231	Pre-mRNA-splicing factor ATP-dependent RNA helicase DHX16	DHX16	119.2	53	3	2	8	6	9.84913e+06
P13667	Protein disulfide-isomerase A4	PDIA4	72.9	48	3	2	7	1	9.94989e+06
P62495	Eukaryotic peptide chain release factor subunit 1	ETF1	49	100	15	2	7	3	1.22554e+07
Q13610	Periodic tryptophan protein 1 homolog	PWP1	55.8	61	7	2	7	3	7.86925e+06
P31948	Stress-induced-phosphoprotein 1	STIP1	62.6	47	11	2	8	2	5.87594e+06
Q9Y3D9	28S ribosomal protein S23, mitochondrial	MRPS23	21.8	46	5	2	6	5	2.15322e+06
Q96QV6	Histone H2A type 1-A	H2AC1	14.2	27	23	2	6	1	3.24995e+07
P22061	Protein-L-isoaspartate(D-aspartate) O-methyltransferase	PCMT1	24.6	59	4	2	10	1	7.03104e+06
O00541	Pescadillo homolog	PES1	68	89	6	2	7	2	4.14329e+06
Q92552	28S ribosomal protein S27, mitochondrial	MRPS27	47.6	47	6	2	7	4	8926080
Q92545	Transmembrane protein 131	TMEM131	205	51	2	2	7	2	2.51699e+06
P62304	Small nuclear ribonucleoprotein E	SNRPE	10.8	46	12	2	3	1	7.45106e+06
P62987	Ubiquitin-60S ribosomal protein L40	UBA52	14.7	43	26	2	10	2	624899578
Q7Z7H8	39S ribosomal protein L10, mitochondrial	MRPL10	29.3	31	15	2	3	2	914244
Q9Y4W2	Ribosomal biogenesis protein LAS1L	LAS1L	83	51	6	2	4	3	3.33661e+07
P51610	Host cell factor 1	HCFC1	208.6	29	6	2	4	5	65893120
P28288	ATP-binding cassette sub-family D member 3	ABCD3	75.4	58	5	1	1	1	2.75805e+06
P48444	Coatomer subunit delta	ARCN1	57.2	31	6	1	6	4	9.93288e+06
Q9BX40	Protein LSM14 homolog B	LSM14B	42	53	7	1	2	4	4819804
Q7Z5H4	Vomeronasal type-1 receptor 5	VN1R5	40.8	30	9	1	3	3	7.68612e+06
Q53G59	Kelch-like protein 12	KLHL12	63.2	70	5	1	2	1	4.44235e+06
Q08945	FACT complex subunit SSRP1	SSRP1	81	50	6	1	6	1	9.54447e+06
Q12789	General transcription factor 3C polypeptide 1	GTF3C1	238.7	38	9	1	10	4	603092
Q99755	Phosphatidylinositol 4-phosphate 5-kinase type-1 alpha	PIP5K1A	62.6	33	5	1	7	1	9.52964e+06
Q9Y5Q8	General transcription factor 3C polypeptide 5	GTF3C5	59.5	72	9	1	9	3	9.53098e+06
Q9NWH9	SAFB-like transcription modulator	SLTM	117.1	96	9	1	3	5	6.37371e+06
P48556	26S proteasome non-ATPase regulatory subunit 8	PSMD8	39.6	57	4	1	3	5	2.17214e+06
Q9Y5G1	Protocadherin gamma-B3	PCDHGB3	101.1	65	2	1	2	4	5.77281e+06
Q6UB35	Monofunctional C1-tetrahydrofolate synthase, mitochondrial	MTHFD1L	105.7	49	3	1	9	4	5.07213e+06
Q5T6F2	Ubiquitin-associated protein 2	UBAP2	117	35	4	1	9	4	3.24011e+07
P08238	Heat shock protein HSP 90-beta	HSP90AB1	83.2	46	13	1	7	5	5.1666e+06
Q9Y3Z3	Deoxynucleoside triphosphate triphosphohydrolase SAMHD1	SAMHD1	72.2	40	5	1	2	3	1.45318e+06
P29558	RNA-binding motif, single-stranded-interacting protein 1	RBMS1	44.5	82	9	1	4	4	1.74577e+06
Q9ULC4	Malignant T-cell-amplified sequence 1	MCTS1	20.5	41	9	1	8	4	1.26652e+06
Q03252	Lamin-B2	LMNB2	69.9	21	9	1	3	4	65672016
Q9NRZ9	Lymphoid-specific helicase	HELLS	97	45	9	1	5	1	6.4636e+06
Q9UL40	Zinc finger protein 346	ZNF346	32.9	51	6	1	6	5	2.83836e+06
